# Supplementary material for: Neuropsychiatric adverse events associated with Glucagon-like peptide-1 receptor agonists: a pharmacovigilance analysis of the FDA Adverse Event Reporting System database
Source: Eur Psychiatry. 2025 Feb 4;68(1):e20. doi: 10.1192/j.eurpsy.2024.1803 (PMC11823005; doi:10.1192/j.eurpsy.2024.1803)
Supplement: Lu et al. supplementary material [file S0924933824018030sup001.xlsx]

## Sheet: Sheet2
Glucose-Lowering Drug	Generic Names	Brand Name
Biguanides	Metformin	Glucophage
Sulfonylureas	Tolbutamide	Tol-Tab
	Chlorpropamide	Diabinese
	Tolazamide	Tolinase
	Glyburide	DiaBeta
	Glibenclamide	Afdiex
	Gliclazide	Adco-Glucomed
	Gliquidone
	Glipizide	Glucotrol
	Glimepiride	Amaryl
Meglitinides	Repaglinide	Prandin
	Nateglinide	Starlix
	Mitiglinide (Calcium)
Thiazolidinediones	Rosiglitazone	Avandia
	Pioglitazone	Actos
Glucagon-Like Peptide-1 Receptor Agonists	Dulaglutide	Trulicity
	Exenatide	Bydureon, Byetta
	Semaglutide	Ozempic, Rybelsus, Wegovy
	Liraglutide	Victoza, Saxenda
	Lixisenatide	Adlyxin, Soliqua
	Tirzepatide	Mounjaro
Dipeptidyl Peptidase IV (DPP IV) Inhibitors	Sitagliptin	Januvia
	Vildagliptin	Galvus (Dalmevin not found)
	Saxagliptin	Onglyza
	Alogliptin	Nesina
	Linagliptin	Tradjenta
	Teneligliptin
Sodium-Glucose Transport Protein 2 (SGLT2) Inhibitors	Dapagliflozin	Farxiga
	Empagliflozin	Jardiance
	Canagliflozin	Invokana
	Ertugliflozin	Steglatro
Insulins	Insulin Glargine	Lantus
	Insulin Detemir	Levemir
	Insulin Degludec	Tresiba
	Insulin Aspart	NovoLog
	Insulin Lispro	Humalog
	Insulin Glulisine	Apidra
	Insulin Regular	Humulin R, Novolin R
	Insulin NPH	Humulin N, Novolin N
Weight Loss Drugs	Orlistat	Xenical, Alli
	Phentermine	Adipex-P, Lomaira
	Phentermine/Topiramate	Qsymia
	Naltrexone/Bupropion	Contrave
	Benzphetamine	Didrex
	Phendimetrazine	Bontril PDM
	Liraglutide	Saxenda
	Semaglutide	Wegovy
	Tirzepatide	Mounjaro
